# Supplementary material for: Dyslipidaemia Is Associated with Severe Disease Activity and Poor Prognosis in Ulcerative Colitis: A Retrospective Cohort Study in China
Source: Nutrients. 2022 Jul 24;14(15):3040. doi: 10.3390/nu14153040 (PMC9330762; doi:10.3390/nu14153040)
Supplement: Supplementary file 1 [file nutrients-14-03040-s001.zip]

Archive with 1 entries (1 files):
- nutrients-1795059-supplementary.pdf
